# Supplementary material for: Absolute quantification revealed that glutamate increased the abundance of the rhizosphere bacterial community in Camellia oil tree under drought stress
Source: Front Microbiol. 2025 Jun 13;16:1598000. doi: 10.3389/fmicb.2025.1598000 (PMC12202610; doi:10.3389/fmicb.2025.1598000)
Supplement: Supplementary file 1 [file Table_1.xls]

## Sheet: supplement_predicted_and_nsti
sequence	16S_rRNA_Count	metadata_NSTI
ASV1	3	0.055351
ASV10	1	0.171789
ASV100	2	0.090078
ASV1000	1	0.395997
ASV10000	1	1.6419
ASV10001	1	0.331487
ASV10002	1	0.156487
ASV10003	1	0.608772
ASV10004	1	0.21636
ASV10005	3	0.127618
ASV10006	1	0.160741
ASV10007	1	0.647193
ASV10008	1	0.39894
ASV10009	1	0.310016
ASV1001	1	0.252064
ASV10010	1	0.395147
ASV10011	1	0.206999
ASV10012	1	0.285196
ASV10013	1	0.004664
ASV10014	1	0.217046
ASV10015	1	0.16479
ASV10016	1	0.734445
ASV10017	1	0.175609
ASV10018	1	0.445205
ASV10019	3	0.195016
ASV1002	1	0.238213
ASV10020	1	2.4756
ASV10021	1	1.23616
ASV10022	2	0.531381
ASV10024	1	0.634406
ASV10025	1	0.5954
ASV10026	1	0.508579
ASV10027	1	0.069875
ASV10028	1	0.219599
ASV10029	1	0.431716
ASV1003	1	0.236339
ASV10030	3	0.076601
ASV10031	1	1.89476
ASV10032	1	0.082946
ASV10033	1	1.80281
ASV10034	1	0.320736
ASV10035	1	0.084415
ASV10036	1	0.721145
ASV10037	1	0.115578
ASV10038	1	0.587904
ASV10039	1	0.119258
ASV1004	2	0.252762
ASV10040	1	0.359475
ASV10041	1	0.362347
ASV10042	1	0.207088
ASV10043	1	0.610588
ASV10044	1	2.48426
ASV10045	3	0.12258
ASV10046	1	0.016483
ASV10047	1	0.023388
ASV10048	3	0.466287
ASV10049	1	0.196455
ASV1005	1	0.311304
ASV10050	1	1.85147
ASV10051	1	0.326045
ASV10052	3	0.171511
ASV10053	1	0.257806
ASV10054	1	0.496961
ASV10055	1	1.28414
ASV10056	1	0.151764
ASV10057	1	0.128822
ASV10058	1	1.11285
ASV10059	1	0.645336
ASV1006	1	0.02413
ASV10060	3	0.090477
ASV10061	1	1.42349
ASV10062	1	0.037633
ASV10063	1	0.252023
ASV10064	1	0.339382
ASV10065	1	0.030023
ASV10066	1	0.310016
ASV10067	1	0.460489
ASV10068	1	0.288204
ASV10069	1	0.19168
ASV1007	1	0.152251
ASV10070	1	0.6339
ASV10071	1	0.334798
ASV10072	1	0.025196
ASV10073	1	0.298703
ASV10074	1	0.242683
ASV10075	1	0.362347
ASV10076	1	0.16926
ASV10077	1	0.167113
ASV10078	1	0.748048
ASV10079	1	0.21912
ASV1008	1	0.060206
ASV10080	1	0.161236
ASV10081	1	0.292196
ASV10082	2	0.186876
ASV10083	1	0.176416
ASV10084	1	0.305647
ASV10085	2	0.203661
ASV10086	1	0.171789
ASV10087	1	1.06163
ASV10088	1	0.53568
ASV10089	3	0.137834
ASV1009	1	0.430885
ASV10090	1	0.138776
ASV10091	1	0.828101
ASV10092	1	0.217046
ASV10093	1	0.443758
ASV10094	1	0.501722
ASV10095	1	1.14992
ASV10096	1	1.7034
ASV10097	3	0.099554
ASV10098	1	0.220044
ASV10099	1	0.204441
ASV101	1	0.25268
ASV1010	1	0.324211
ASV10100	1	0.450355
ASV10101	1	0.514722
ASV10102	1	0.255213
ASV10103	1	0.101587
ASV10104	1	0.176537
ASV10105	1	0.402906
ASV10106	1	0.215762
ASV10107	3	0.195016
ASV10108	1	1.55771
ASV10109	2	0.101306
ASV1011	1	0.060445
ASV10110	1	0.535633
ASV10111	1	0.462066
ASV10112	1	0.351214
ASV10113	1	0.33848
ASV10114	1	0.222811
ASV10115	1	0.415446
ASV10116	1	0.404285
ASV10117	1	0.624006
ASV10118	1	0.286621
ASV10119	1	0.355257
ASV1012	1	0.253195
ASV10120	1	0.220621
ASV10121	1	1.90259
ASV10122	1	0.096004
ASV10123	3	0.109432
ASV10124	1	0.197926
ASV10125	1	0.120938
ASV10126	1	0.269014
ASV10127	1	0.583205
ASV10128	1	1.81279
ASV10129	1	0.373477
ASV1013	1	0.045674
ASV10130	1	0.444176
ASV10131	3	0.305606
ASV10132	1	1.26764
ASV10133	1	0.187802
ASV10134	3	0.127287
ASV10135	1	0.204482
ASV10136	1	1.52754
ASV10137	1	0.182922
ASV10138	1	0.181322
ASV10139	1	2.64593
ASV1014	2	0.007373
ASV10140	1	0.743112
ASV10141	1	1.80294
ASV10142	1	0.121972
ASV10143	2	0.089403
ASV10144	1	1.13301
ASV10145	1	0.21366
ASV10146	3	0.096209
ASV10147	1	0.859111
ASV10148	3	0.192191
ASV10149	3	0.112624
ASV1015	1	0.320431
ASV10150	1	0.400113
ASV10151	1	0.232234
ASV10152	1	0.270289
ASV10153	1	0.073686
ASV10154	3	0.118104
ASV10155	1	0.757495
ASV10156	1	0.281991
ASV10157	1	0.092788
ASV10158	2	0.125129
ASV10159	1	0.306948
ASV1016	1	0.136235
ASV10160	1	0.33578
ASV10161	1	0.158457
ASV10162	3	0.087658
ASV10163	1	0.673539
ASV10164	1	0.195136
ASV10165	1	0.375269
ASV10166	1	0.242371
ASV10167	1	0.156359
ASV10168	3	0.153343
ASV10169	1	0.199069
ASV1017	1	0.290246
ASV10170	1	0.234067
ASV10171	3	0.134255
ASV10172	1	0.571472
ASV10173	1	0.381846
ASV10174	1	0.577402
ASV10175	1	0.450355
ASV10176	1	0.531375
ASV10177	2	0.489847
ASV10178	1	0.661095
ASV10179	1	0.167113
ASV1018	1	0.171789
ASV10180	1	1.8793
ASV10181	1	0.088115
ASV10182	1	0.40944
ASV10183	1	0.069568
ASV10184	1	0.030005
ASV10185	1	0.090075
ASV10186	2	0.495171
ASV10187	3	0.466287
ASV10188	1	0.038562
ASV10189	3	0.195016
ASV1019	1	0.731039
ASV10190	1	1.92331
ASV10191	1	1.63594
ASV10192	3	0.08619
ASV10193	1	0.362347
ASV10194	1	0.124313
ASV10195	1	0.450355
ASV10196	2	0.25609
ASV10197	1	0.428975
ASV10198	1	0.372059
ASV10199	1	0.319364
ASV102	6	0.047652
ASV1020	1	0.713999
ASV10200	1	0.109985
ASV10201	1	0.122105
ASV10202	1	1.77937
ASV10203	3	0.159364
ASV10204	1	0.362347
ASV10205	1	0.362347
ASV10206	1	0.164479
ASV10207	3	0.007754
ASV10208	1	0.561516
ASV10209	1	0.029222
ASV1021	1	0.823027
ASV10210	1	0.033243
ASV10211	1	0.915391
ASV10212	1	0.146276
ASV10213	1	1.85613
ASV10214	1	0.068174
ASV10215	1	0.517793
ASV10216	3	0.466287
ASV10217	1	0.513739
ASV10218	1	0.12551
ASV10219	1	0.178459
ASV1022	3	0.070279
ASV10220	1	0.114017
ASV10221	2	0.203661
ASV10222	1	0.337776
ASV10223	2	0.155165
ASV10224	1	0.332532
ASV10225	3	0.195016
ASV10226	1	0.059124
ASV10227	1	0.265196
ASV10228	1	0.35751
ASV10229	1	0.045762
ASV1023	1	0.304393
ASV10230	3	0.132651
ASV10231	1	0.380023
ASV10232	3	0.08416
ASV10233	1	0.121465
ASV10234	1	0.041217
ASV10235	1	0.443758
ASV10236	1	0.6944
ASV10237	1	0.114102
ASV10238	3	0.206628
ASV10239	5	0.220108
ASV1024	1	0.127933
ASV10240	1	1.90556
ASV10241	1	0.523385
ASV10242	1	0.309735
ASV10243	1	0.21912
ASV10244	3	0.25686
ASV10245	1	0.223829
ASV10246	1	0.161845
ASV10247	1	0.238213
ASV10248	1	0.170362
ASV10249	1	0.238213
ASV1025	1	0.474169
ASV10250	1	0.161845
ASV10251	1	0.504725
ASV10252	1	0.509802
ASV10253	1	0.080733
ASV10254	1	0.51144
ASV10255	1	0.242568
ASV10256	1	0.574642
ASV10257	1	0.440829
ASV10258	1	0.290223
ASV10259	1	0.412231
ASV1026	1	0.362347
ASV10260	2	1.13918
ASV10261	1	1.86372
ASV10262	1	1.77761
ASV10263	3	0.173657
ASV10264	1	0.286621
ASV10265	1	0.652629
ASV10266	1	0.342413
ASV10267	1	0.296389
ASV10268	1	1.42558
ASV10269	1	0.130104
ASV1027	1	0.726667
ASV10270	1	0.340835
ASV10271	1	0.596844
ASV10272	1	0.098003
ASV10273	1	0.360592
ASV10275	1	0.362564
ASV10276	1	1.32368
ASV10277	1	0.077635
ASV10278	1	0.39894
ASV10279	1	0.310016
ASV1028	2	0.194393
ASV10280	1	0.783881
ASV10281	1	1.08222
ASV10282	1	0.359516
ASV10283	2	0.275158
ASV10284	1	0.238213
ASV10285	1	2.08428
ASV10286	2	0.128908
ASV10287	3	0.169795
ASV10288	1	0.185419
ASV10289	1	1.18754
ASV1029	1	0.283901
ASV10290	1	0.644275
ASV10291	1	1.92762
ASV10292	1	0.300932
ASV10293	1	0.212956
ASV10294	1	0.233887
ASV10295	1	0.107019
ASV10296	1	1.7448
ASV10297	1	0.665503
ASV10298	2	0.124656
ASV10299	1	0.648546
ASV103	2	0.119264
ASV1030	1	0.245821
ASV10300	1	2.25463
ASV10301	1	0.322544
ASV10302	1	0.238213
ASV10303	1	0.39542
ASV10304	1	0.063853
ASV10305	1	0.422772
ASV10306	1	0.323755
ASV10307	2	0.168976
ASV10308	1	0.094253
ASV10309	1	0.103634
ASV1031	2	0.069922
ASV10310	1	0.119048
ASV10311	1	0.69612
ASV10312	1	1.79427
ASV10313	1	0.585242
ASV10314	1	0.121387
ASV10315	1	1.94254
ASV10316	1	1.04951
ASV10317	1	0.462962
ASV10318	2	0.476861
ASV10319	1	2.00996
ASV1032	1	0.286895
ASV10320	1	0.5639
ASV10321	1	1.83369
ASV10322	1	0.229717
ASV10323	1	0.915391
ASV10324	1	0.277165
ASV10325	1	0.122241
ASV10326	1	2.14933
ASV10327	1	0.56616
ASV10328	1	0.280492
ASV10329	1	0.583724
ASV1033	1	0.303844
ASV10330	1	0.118629
ASV10331	1	0.346364
ASV10332	1	0.20993
ASV10333	1	0.308665
ASV10334	1	0.479475
ASV10335	1	0.462501
ASV10336	1	0.238213
ASV10337	1	1.46287
ASV10338	1	0.565845
ASV10339	1	0.992484
ASV1034	2	0.299975
ASV10340	1	1.65831
ASV10341	3	0.195016
ASV10342	1	0.492379
ASV10343	1	2.08449
ASV10344	1	0.915391
ASV10345	1	0.067062
ASV10346	1	0.153619
ASV10347	1	0.725943
ASV10348	1	0.520256
ASV10349	1	0.03317
ASV1035	1	0.221368
ASV10350	1	0.608119
ASV10351	1	0.24598
ASV10352	1	1.77238
ASV10353	1	0.315687
ASV10354	1	0.338584
ASV10355	1	0.301691
ASV10356	1	0.588057
ASV10357	1	0.180653
ASV10358	2	0.130151
ASV10359	1	0.93971
ASV1036	1	0.351385
ASV10360	1	0.212043
ASV10361	2	0.059612
ASV10362	1	0.348908
ASV10363	1	0.211264
ASV10364	1	0.379093
ASV10365	1	0.059871
ASV10366	1	0.377991
ASV10367	1	0.684082
ASV10368	2	0.099634
ASV10369	3	0.19017
ASV1037	1	0.337948
ASV10370	1	0.090711
ASV10371	1	0.275524
ASV10372	1	0.480972
ASV10373	1	0.158529
ASV10374	1	0.149663
ASV10375	1	1.05777
ASV10376	1	0.27744
ASV10377	1	0.176671
ASV10378	1	1.40803
ASV10379	1	0.05828
ASV1038	2	0.133541
ASV10380	1	0.185916
ASV10381	2	0.086761
ASV10382	1	0.303474
ASV10383	1	0.386885
ASV10384	3	0.144058
ASV10385	1	0.398382
ASV10386	1	0.220993
ASV10387	1	0.355421
ASV10388	1	0.20581
ASV10389	1	0.042993
ASV1039	1	0.037525
ASV10390	1	0.269289
ASV10391	1	0.462806
ASV10392	1	0.629978
ASV10393	2	0.200244
ASV10394	1	0.370115
ASV10395	1	0.119787
ASV10396	1	0.388407
ASV10397	1	1.97434
ASV10398	1	0.254828
ASV10399	1	2.83689
ASV104	1	0.362347
ASV1040	1	0.420608
ASV10400	1	0.517092
ASV10401	1	0.090245
ASV10402	1	0.167113
ASV10403	1	0.542395
ASV10404	3	0.137999
ASV10405	1	0.310016
ASV10406	1	0.117149
ASV10407	1	0.093766
ASV10408	1	0.152039
ASV10409	1	0.094128
ASV1041	3	0.103879
ASV10410	1	0.229211
ASV10411	1	0.209769
ASV10412	1	0.20581
ASV10413	2	0.168899
ASV10414	1	0.029295
ASV10415	1	0.479306
ASV10416	1	0.046175
ASV10417	1	0.167113
ASV10418	1	0.553154
ASV10419	1	0.222305
ASV1042	1	0.525205
ASV10420	1	0.372059
ASV10421	1	0.372983
ASV10422	1	0.033296
ASV10423	2	0.098865
ASV10424	1	0.135333
ASV10425	1	0.249396
ASV10426	1	0.20775
ASV10427	1	0.21912
ASV10428	1	0.039134
ASV10429	3	0.116094
ASV1043	1	0.116257
ASV10430	1	0.015406
ASV10431	1	1.44473
ASV10432	1	1.79855
ASV10433	1	0.099528
ASV10434	3	0.114585
ASV10435	2	0.129441
ASV10436	3	0.08158
ASV10437	1	0.257449
ASV10438	1	0.046063
ASV10439	1	0.49836
ASV1044	1	0.19268
ASV10440	2	0.142072
ASV10441	1	0.381665
ASV10442	1	0.045961
ASV10443	2	0.447447
ASV10444	1	0.393104
ASV10445	1	1.1339
ASV10446	1	0.066326
ASV10447	1	0.271026
ASV10448	1	0.238161
ASV10449	1	0.892438
ASV1045	1	0.427393
ASV10450	3	0.068518
ASV10451	1	0.096674
ASV10452	1	0.287723
ASV10453	1	0.12094
ASV10454	3	0.085603
ASV10455	1	0.160249
ASV10456	3	0.112517
ASV10457	1	0.265268
ASV10458	1	0.067489
ASV10459	1	0.387477
ASV1046	1	0.270122
ASV10460	1	1.07792
ASV10461	1	0.216378
ASV10462	1	0.413068
ASV10463	1	0.53552
ASV10464	2	0.477909
ASV10465	1	0.026888
ASV10466	1	0.6339
ASV10467	1	1.04765
ASV10468	1	0.211484
ASV10469	1	0.051598
ASV1047	1	0.247909
ASV10470	1	0.232277
ASV10471	1	0.311155
ASV10472	3	0.170446
ASV10473	2	0.129353
ASV10475	1	0.03031
ASV10476	1	0.296106
ASV10477	1	0.128776
ASV10478	3	0.079719
ASV10479	3	0.123233
ASV1048	2	0.155571
ASV10480	3	0.120201
ASV10481	1	0.408266
ASV10482	1	0.362347
ASV10483	1	0.232326
ASV10484	1	0.297302
ASV10486	1	0.395074
ASV10487	1	0.563425
ASV10488	1	0.483592
ASV10489	1	0.128787
ASV1049	1	0.189545
ASV10490	1	0.296752
ASV10491	1	0.270658
ASV10492	1	0.500225
ASV10493	1	0.310016
ASV10494	1	0.167113
ASV10495	1	1.25864
ASV10496	1	0.620797
ASV10497	1	0.123569
ASV10498	3	0.066588
ASV10499	1	0.146186
ASV105	1	0.063591
ASV1050	2	0.203661
ASV10500	9	0.022347
ASV10501	1	0.483592
ASV10502	1	0.287723
ASV10503	1	0.311023
ASV10504	1	1.07703
ASV10506	1	0.395147
ASV10507	1	0.311606
ASV10508	1	0.230227
ASV10509	1	0.19136
ASV1051	1	0.127494
ASV10510	3	0.072079
ASV10511	1	0.377823
ASV10512	1	0.840707
ASV10513	1	0.074205
ASV10514	1	1.62909
ASV10515	3	0.080092
ASV10516	3	0.169882
ASV10517	2	0.4159
ASV10518	1	0.589065
ASV10519	1	0.081267
ASV1052	1	0.221368
ASV10520	1	0.591525
ASV10521	1	0.167573
ASV10522	1	0.311155
ASV10523	1	0.669361
ASV10524	1	0.18572
ASV10525	1	0.157711
ASV10527	3	0.203424
ASV10528	1	0.397395
ASV10529	3	0.195016
ASV1053	3	0.107248
ASV10530	1	0.409006
ASV10531	1	0.673539
ASV10532	1	0.533587
ASV10533	1	0.366406
ASV10534	1	0.413827
ASV10535	1	0.120999
ASV10536	1	0.110533
ASV10537	1	0.329379
ASV10538	1	0.69612
ASV10539	1	0.214081
ASV1054	1	0.089743
ASV10540	1	0.268644
ASV10541	1	0.369027
ASV10542	1	0.489031
ASV10543	1	0.158046
ASV10544	1	0.241463
ASV10545	3	0.181247
ASV10546	1	1.26442
ASV10547	1	0.483592
ASV10548	1	0.4647
ASV10549	1	0.217948
ASV1055	1	0.73114
ASV10550	1	0.268167
ASV10551	1	0.184223
ASV10552	1	0.210897
ASV10553	1	0.673539
ASV10554	1	0.587731
ASV10555	1	0.193083
ASV10556	1	0.681567
ASV10557	1	0.305882
ASV10558	1	0.352181
ASV10559	1	0.344687
ASV1056	1	0.355783
ASV10560	2	0.447447
ASV10561	1	1.62462
ASV10562	1	0.199643
ASV10563	1	2.18333
ASV10564	1	0.648344
ASV10565	1	0.299955
ASV10566	1	0.345052
ASV10567	1	0.539854
ASV10568	1	0.238213
ASV10569	1	0.496839
ASV1057	1	0.052603
ASV10570	1	0.050001
ASV10571	1	0.374641
ASV10572	1	0.161845
ASV10573	1	0.139729
ASV10574	1	0.37318
ASV10575	1	0.250458
ASV10576	1	0.485651
ASV10577	1	0.689432
ASV10578	1	0.21912
ASV10579	1	0.263289
ASV1058	1	0.302701
ASV10580	2	0.194116
ASV10581	2	0.104803
ASV10582	1	0.037887
ASV10583	1	0.04567
ASV10584	1	0.198048
ASV10585	1	0.237519
ASV10586	1	0.439794
ASV10587	1	0.0802
ASV10588	1	0.437819
ASV10589	1	0.208676
ASV1059	1	2.13572
ASV10590	1	0.473244
ASV10591	1	1.89507
ASV10592	3	0.195016
ASV10593	1	0.771035
ASV10594	1	1.90617
ASV10595	1	0.319364
ASV10596	2	0.241817
ASV10597	2	0.165831
ASV10598	1	0.169607
ASV10599	1	0.092131
ASV106	1	0.115246
ASV1060	1	1.64736
ASV10600	1	0.483592
ASV10601	1	0.57482
ASV10602	1	0.395702
ASV10603	1	0.372059
ASV10604	1	0.026644
ASV10605	1	0.026155
ASV10606	3	0.195016
ASV10607	1	0.733131
ASV10608	1	0.334798
ASV10609	1	0.130066
ASV1061	1	0.673539
ASV10610	1	0.056523
ASV10611	3	0.132561
ASV10612	1	0.509762
ASV10613	1	1.98731
ASV10614	1	0.349103
ASV10615	1	0.854655
ASV10616	1	0.254754
ASV10617	1	0.64017
ASV10618	1	0.170135
ASV10619	1	7.44052
ASV1062	1	0.036229
ASV10620	1	0.663458
ASV10621	1	0.443758
ASV10622	1	0.230295
ASV10623	1	0.325318
ASV10624	1	0.132778
ASV10625	2	0.219844
ASV10626	1	0.368064
ASV10627	1	0.132939
ASV10628	1	1.08491
ASV10629	1	0.546416
ASV1063	1	0.080884
ASV10630	1	0.467093
ASV10631	1	0.310016
ASV10632	1	0.240536
ASV10633	1	0.262022
ASV10634	1	0.364352
ASV10635	1	0.339883
ASV10636	1	0.122905
ASV10637	1	0.362347
ASV10638	1	0.254754
ASV10639	1	0.325494
ASV1064	2	0.241603
ASV10640	1	0.138469
ASV10641	1	0.218053
ASV10642	2	0.31051
ASV10643	1	0.53431
ASV10644	1	0.325367
ASV10645	3	0.176959
ASV10646	1	1.72382
ASV10647	1	0.212956
ASV10648	1	0.641442
ASV10649	1	0.226969
ASV1065	1	0.300932
ASV10650	1	0.095362
ASV10651	1	0.308029
ASV10652	1	0.246453
ASV10653	1	0.111054
ASV10654	1	0.022052
ASV10655	1	0.098138
ASV10656	1	0.078188
ASV10657	1	0.17786
ASV10658	1	0.389649
ASV10659	2	0.203661
ASV1066	1	0.281435
ASV10660	1	0.477071
ASV10661	1	0.0444
ASV10662	2	0.141243
ASV10663	1	0.362347
ASV10664	1	0.490177
ASV10665	1	0.362347
ASV10666	1	0.869388
ASV10667	3	0.071484
ASV10668	1	0.184923
ASV10669	3	0.097149
ASV1067	1	0.519026
ASV10670	2	0.114957
ASV10671	3	0.126268
ASV10672	1	0.36837
ASV10673	3	0.067686
ASV10674	3	0.105662
ASV10675	1	0.317017
ASV10676	1	0.049349
ASV10677	1	0.617747
ASV10678	1	0.395569
ASV10679	3	0.321941
ASV1068	1	0.064162
ASV10680	1	0.305379
ASV10681	1	0.240449
ASV10682	2	0.092388
ASV10683	1	0.310016
ASV10684	1	0.05637
ASV10685	1	0.039399
ASV10686	1	0.325622
ASV10687	1	0.275912
ASV10688	1	0.109275
ASV10689	1	0.389019
ASV1069	1	0.195567
ASV10690	1	0.055099
ASV10691	1	0.096183
ASV10692	1	0.657356
ASV10693	1	0.5262
ASV10694	1	0.065107
ASV10695	1	0.673539
ASV10696	1	0.334296
ASV10697	1	1.84732
ASV10698	1	1.21068
ASV10699	1	1.39723
ASV107	1	0.585532
ASV1070	1	0.070346
ASV10700	1	0.258176
ASV10701	1	0.185
ASV10702	1	0.250961
ASV10703	1	0.181805
ASV10704	1	0.167113
ASV10705	1	1.68314
ASV10706	3	0.111259
ASV10707	1	0.18095
ASV10708	3	0.08362
ASV10709	1	1.82325
ASV1071	1	0.362347
ASV10710	1	0.392715
ASV10711	1	0.449045
ASV10712	1	0.695277
ASV10713	1	1.97622
ASV10714	1	0.526631
ASV10715	1	0.19138
ASV10716	1	1.2181
ASV10717	1	0.14187
ASV10718	1	0.416756
ASV10719	1	0.256733
ASV1072	1	0.372795
ASV10720	1	0.066931
ASV10721	3	0.16069
ASV10722	1	0.21912
ASV10723	1	0.222452
ASV10724	1	0.303726
ASV10725	1	0.515939
ASV10726	1	0.194011
ASV10727	1	0.395508
ASV10728	1	0.381365
ASV10729	1	0.0806
ASV1073	1	0.245014
ASV10730	1	0.104542
ASV10731	2	0.322197
ASV10732	1	0.179594
ASV10733	1	0.167744
ASV10734	1	1.65348
ASV10735	3	0.321941
ASV10736	3	0.0871
ASV10737	1	0.282431
ASV10738	1	0.151197
ASV10739	1	0.147541
ASV1074	1	0.159167
ASV10740	1	0.257424
ASV10741	2	0.168899
ASV10742	1	1.06735
ASV10743	1	1.5865
ASV10744	1	0.095857
ASV10745	1	0.915391
ASV10746	3	0.466287
ASV10747	1	0.130824
ASV10748	1	0.055225
ASV10749	1	0.221182
ASV1075	3	0.104745
ASV10750	1	0.247822
ASV10751	1	0.283123
ASV10752	1	0.672592
ASV10753	1	0.362347
ASV10754	1	0.098675
ASV10755	1	0.160904
ASV10756	1	0.030939
ASV10757	5	0.059615
ASV10758	1	0.18421
ASV10759	3	0.11076
ASV1076	1	0.694217
ASV10760	1	1.77937
ASV10761	1	0.686837
ASV10762	1	0.050151
ASV10763	1	0.194399
ASV10764	1	0.281742
ASV10765	1	0.551218
ASV10766	1	1.7568
ASV10767	1	0.437819
ASV10768	1	0.226789
ASV10769	3	0.110646
ASV1077	1	0.051751
ASV10770	1	0.383332
ASV10771	1	1.68009
ASV10772	1	0.673539
ASV10773	1	0.226969
ASV10774	3	0.466287
ASV10775	1	0.6339
ASV10776	2	0.298399
ASV10777	3	0.102134
ASV10778	1	0.501811
ASV10779	3	0.116295
ASV1078	1	0.257811
ASV10780	3	0.08912
ASV10781	1	0.177298
ASV10782	3	0.107696
ASV10783	1	0.241409
ASV10784	1	0.054624
ASV10785	1	0.049574
ASV10786	2	0.512218
ASV10787	2	0.063457
ASV10788	3	0.186427
ASV10789	1	0.117533
ASV1079	3	0.124965
ASV10790	1	0.027554
ASV10791	1	0.415261
ASV10792	1	0.39247
ASV10793	1	0.366071
ASV10794	1	0.064626
ASV10795	3	0.13193
ASV10796	1	0.587505
ASV10797	2	0.203661
ASV10798	1	0.0482
ASV10799	3	0.114047
ASV108	1	0.372166
ASV1080	1	0.138423
ASV10800	1	0.053971
ASV10801	1	0.124368
ASV10802	1	0.017644
ASV10803	1	7.70484
ASV10804	1	0.170347
ASV10805	1	0.221368
ASV10806	1	0.03212
ASV10807	2	0.586304
ASV10808	1	0.119235
ASV10809	1	0.009328
ASV1081	1	0.227289
ASV10810	1	0.437819
ASV10811	1	0.331469
ASV10812	1	0.674772
ASV10813	1	0.029074
ASV10814	1	0.450355
ASV10815	1	0.182922
ASV10816	1	0.589829
ASV10817	1	0.158705
ASV10818	1	0.041128
ASV10819	1	0.225307
ASV1082	1	0.031596
ASV10820	1	0.067817
ASV10821	1	2.05353
ASV10822	1	0.232213
ASV10823	2	0.552705
ASV10824	1	0.287312
ASV10825	3	0.103973
ASV10826	1	0.483592
ASV10827	1	0.238213
ASV10828	1	0.249868
ASV10829	1	0.461291
ASV1083	1	0.157006
ASV10830	1	0.626757
ASV10831	1	0.323153
ASV10832	1	0.157891
ASV10833	3	0.190004
ASV10834	1	0.152546
ASV10835	1	0.28219
ASV10836	1	0.052563
ASV10837	2	0.389377
ASV10838	3	0.466287
ASV10839	1	0.309973
ASV1084	2	0.087964
ASV10840	1	1.9573
ASV10841	1	0.216496
ASV10842	4	0.039204
ASV10843	1	0.090452
ASV10844	1	0.490852
ASV10845	3	0.088851
ASV10846	3	0.014746
ASV10847	1	0.545817
ASV10848	1	0.673539
ASV10849	1	0.493029
ASV1085	1	0.127933
ASV10850	1	0.52724
ASV10851	1	0.367761
ASV10852	1	0.076457
ASV10853	3	0.06256
ASV10854	1	0.10261
ASV10855	1	0.289441
ASV10856	1	0.315198
ASV10857	3	0.105671
ASV10858	1	0.442127
ASV10859	1	0.626137
ASV1086	1	0.114878
ASV10860	1	0.084822
ASV10861	1	0.65547
ASV10862	1	0.271915
ASV10863	1	0.871981
ASV10864	2	0.213372
ASV10865	1	0.266448
ASV10866	1	0.24719
ASV10867	1	0.337156
ASV10868	1	0.332729
ASV10869	1	0.161845
ASV1087	1	0.561669
ASV10870	3	0.195016
ASV10871	1	0.297057
ASV10872	1	0.197631
ASV10873	1	0.265268
ASV10874	1	0.102492
ASV10875	1	1.6598
ASV10876	1	0.541422
ASV10877	2	0.088689
ASV10878	1	0.618696
ASV10879	1	0.473559
ASV1088	2	0.157657
ASV10880	1	0.268112
ASV10881	1	0.434591
ASV10882	1	0.192601
ASV10883	1	0.124601
ASV10884	1	0.222235
ASV10885	1	0.370631
ASV10886	2	0.07053
ASV10887	1	0.321987
ASV10888	1	0.530564
ASV10889	1	0.583206
ASV1089	1	0.037829
ASV10890	2	0.212909
ASV10891	1	0.387477
ASV10892	1	0.588568
ASV10893	3	0.130299
ASV10894	1	0.549213
ASV10895	1	0.126982
ASV10896	1	0.437819
ASV10897	1	0.623006
ASV10898	1	1.07619
ASV10899	1	1.65955
ASV109	4	0.311998
ASV1090	1	0.20993
ASV10900	1	0.982095
ASV10901	1	0.330084
ASV10902	1	1.58733
ASV10903	1	0.447526
ASV10904	3	0.182628
ASV10905	1	0.263562
ASV10906	1	0.219539
ASV10907	2	0.615542
ASV10908	1	0.05707
ASV10909	1	1.81464
ASV1091	1	0.109355
ASV10910	1	0.062239
ASV10911	1	0.261144
ASV10912	1	0.387858
ASV10913	1	0.572809
ASV10914	1	0.238857
ASV10915	1	0.313157
ASV10916	1	0.05591
ASV10917	1	0.205596
ASV10918	1	0.077789
ASV10919	1	0.48968
ASV1092	1	0.00015
ASV10920	3	0.388674
ASV10921	1	2.07815
ASV10922	1	0.714469
ASV10923	1	0.632129
ASV10924	1	0.364021
ASV10925	1	0.449494
ASV10926	1	0.193671
ASV10927	1	0.644619
ASV10928	1	0.351214
ASV10929	1	0.695176
ASV1093	1	0.22973
ASV10930	1	0.482482
ASV10931	1	0.284537
ASV10932	1	0.292796
ASV10933	10	2.47677
ASV10934	1	0.311552
ASV10935	1	0.07557
ASV10936	1	0.177016
ASV10937	1	0.699244
ASV10938	1	0.25478
ASV10939	1	0.238213
ASV1094	1	0.373118
ASV10940	1	0.40052
ASV10941	1	0.338128
ASV10942	1	0.247553
ASV10943	2	0.060544
ASV10944	1	1.68527
ASV10945	1	0.057828
ASV10946	1	0.170274
ASV10947	1	0.23585
ASV10948	1	0.729118
ASV10949	1	1.84866
ASV1095	1	0.210664
ASV10950	1	0.69612
ASV10951	1	1.77937
ASV10952	3	0.44543
ASV10953	1	0.221322
ASV10954	1	0.673539
ASV10955	1	0.242532
ASV10956	3	0.16541
ASV10957	1	1.8965
ASV10958	1	0.030939
ASV10959	1	0.412441
ASV1096	3	0.111141
ASV10960	1	0.706305
ASV10961	1	0.164479
ASV10962	3	0.088143
ASV10963	1	1.90051
ASV10964	1	0.905307
ASV10965	1	0.426585
ASV10966	1	1.36961
ASV10967	1	0.340903
ASV10968	1	0.362347
ASV10969	1	0.092114
ASV1097	3	0.107871
ASV10970	1	0.203713
ASV10971	1	1.86023
ASV10972	1	0.226969
ASV10973	1	0.064535
ASV10974	1	0.077177
ASV10975	1	0.396598
ASV10976	1	0.486713
ASV10977	1	0.415874
ASV10978	1	0.53843
ASV10979	1	0.362347
ASV1098	3	0.121234
ASV10980	1	0.066983
ASV10981	1	0.362347
ASV10982	1	0.362925
ASV10983	1	0.238213
ASV10984	1	0.337715
ASV10985	1	0.090329
ASV10986	1	0.387477
ASV10987	1	0.130248
ASV10988	1	0.57292
ASV10989	1	0.259506
ASV1099	6	0.084956
ASV10990	1	0.199504
ASV10991	1	0.013001
ASV10992	3	0.096481
ASV10993	1	0.358433
ASV10994	1	0.059016
ASV10995	1	0.11335
ASV10996	3	0.111606
ASV10997	1	0.161963
ASV10998	1	0.362347
ASV10999	1	0.224954
ASV11	1	0.137275
ASV110	1	0.739345
ASV1100	1	0.121946
ASV11000	2	0.148155
ASV11001	1	0.171959
ASV11002	1	0.396426
ASV11003	2	0.04541
ASV11004	1	0.051669
ASV11005	1	0.132937
ASV11006	1	0.157711
ASV11007	1	0.109242
ASV11008	1	0.305312
ASV11009	1	0.160974
ASV1101	1	0.122577
ASV11010	1	13.0662
ASV11011	1	0.189081
ASV11012	2	0.579383
ASV11013	1	0.309531
ASV11014	1	0.351214
ASV11015	1	0.893831
ASV11016	1	0.296839
ASV11017	1	0.114163
ASV11018	1	0.364785
ASV11019	1	0.221368
ASV1102	1	0.714088
ASV11020	1	0.167113
ASV11021	1	0.525662
ASV11022	1	0.249946
ASV11023	2	0.216663
ASV11024	1	0.603599
ASV11025	1	0.284537
ASV11026	1	0.362347
ASV11027	1	0.387477
ASV11028	1	1.39036
ASV11029	1	0.362347
ASV1103	1	0.704466
ASV11030	1	1.33056
ASV11031	2	0.331815
ASV11032	1	1.18167
ASV11033	1	0.362347
ASV11034	1	0.295091
ASV11035	1	0.240536
ASV11036	2	0.086835
ASV11037	1	0.377397
ASV11038	3	0.195016
ASV11039	1	0.368718
ASV1104	1	0.502307
ASV11040	1	0.251749
ASV11041	1	0.285898
ASV11042	1	0.379646
ASV11043	1	0.265268
ASV11044	1	0.305808
ASV11045	1	0.412231
ASV11046	1	0.053873
ASV11047	1	0.288344
ASV11048	1	0.437819
ASV11049	1	0.276402
ASV1105	1	0.249661
ASV11050	1	2.27365
ASV11051	1	0.106788
ASV11052	1	1.89705
ASV11053	1	1.39806
ASV11054	1	0.200426
ASV11055	3	0.147881
ASV11056	1	0.502047
ASV11057	1	0.129547
ASV11058	1	0.221368
ASV11059	1	0.46966
ASV1106	1	0.381846
ASV11060	1	0.146029
ASV11061	1	0.266343
ASV11062	4	0.247287
ASV11063	1	0.210471
ASV11064	1	0.291852
ASV11065	1	0.638359
ASV11066	1	0.329613
ASV11067	1	0.483592
ASV11068	3	0.466287
ASV11069	1	0.263844
ASV1107	1	0.362347
ASV11070	3	0.067721
ASV11071	1	0.549543
ASV11072	1	0.322165
ASV11073	1	0.755327
ASV11074	3	0.091459
ASV11075	1	0.060135
ASV11076	1	0.333627
ASV11077	1	0.417183
ASV11078	1	0.29545
ASV11079	1	0.160133
ASV1108	1	1.81173
ASV11080	1	0.179828
ASV11081	1	0.673539
ASV11082	1	0.273873
ASV11083	3	0.129557
ASV11084	3	0.109268
ASV11085	1	0.477612
ASV11086	1	0.262702
ASV11087	1	0.278344
ASV11088	3	0.173231
ASV11089	1	0.718174
ASV1109	2	0.114388
ASV11090	3	0.092676
ASV11091	2	0.056979
ASV11092	1	0.362347
ASV11093	1	0.20993
ASV11094	1	0.299535
ASV11095	1	0.273499
ASV11096	3	0.177672
ASV11097	1	0.292796
ASV11098	1	0.292796
ASV11099	1	0.067394
ASV111	1	0.02447
ASV1110	2	0.112179
ASV11100	1	0.096308
ASV11101	1	0.12491
ASV11102	1	0.094472
ASV11103	1	0.468333
ASV11104	1	0.141638
ASV11105	1	0.30103
ASV11106	1	0.178446
ASV11107	1	0.085046
ASV11108	1	0.042018
ASV11109	1	0.528089
ASV1111	1	0.138162
ASV11110	1	0.129019
ASV11111	1	0.069749
ASV11112	1	0.072951
ASV11113	1	0.526555
ASV11114	1	0.388059
ASV11115	1	0.180007
ASV11116	1	0.180692
ASV11117	1	0.070661
ASV11118	1	0.023573
ASV11119	3	0.110933
ASV1112	1	0.021979
ASV11120	2	0.447447
ASV11121	3	0.117269
ASV11122	3	0.015073
ASV11123	1	0.183606
ASV11124	1	0.671546
ASV11125	3	0.157097
ASV11126	1	0.300438
ASV11127	3	0.121557
ASV11128	1	0.287723
ASV11129	1	0.22148
ASV1113	2	0.114845
ASV11130	1	0.019269
ASV11131	3	0.203138
ASV11132	1	0.061954
ASV11133	1	0.483592
ASV11134	3	0.102571
ASV11135	1	0.366223
ASV11136	1	0.056903
ASV11137	3	0.44543
ASV11138	1	0.303737
ASV11139	1	0.633049
ASV1114	1	0.178981
ASV11140	1	0.363376
ASV11141	1	0.276069
ASV11142	1	0.26663
ASV11143	1	1.91642
ASV11144	3	0.127214
ASV11145	1	0.324061
ASV11146	1	0.65273
ASV11147	1	0.028453
ASV11148	2	0.258166
ASV11149	1	1.21382
ASV1115	1	0.425086
ASV11150	2	0.203661
ASV11151	1	0.212796
ASV11152	1	0.228026
ASV11153	1	0.270386
ASV11154	1	0.21912
ASV11155	3	0.110472
ASV11156	1	0.308249
ASV11157	2	0.203661
ASV11158	1	0.239964
ASV11159	1	0.475761
ASV1116	2	0.451895
ASV11160	3	0.108135
ASV11161	1	1.43114
ASV11162	1	0.300144
ASV11163	1	0.194271
ASV11164	1	0.67057
ASV11165	1	0.964775
ASV11166	1	0.210289
ASV11167	1	0.051776
ASV11168	1	0.218549
ASV11169	1	6.80996
ASV1117	1	0.280534
ASV11170	3	0.118695
ASV11171	3	0.112864
ASV11172	2	0.168899
ASV11173	1	2.13341
ASV11174	1	0.405245
ASV11175	1	0.060573
ASV11176	2	0.166602
ASV11177	1	0.400376
ASV11178	3	0.105991
ASV11179	1	0.742475
ASV1118	1	0.062612
ASV11180	2	0.105444
ASV11181	2	0.539721
ASV11182	6	0.142218
ASV11183	1	0.354038
ASV11184	1	0.351214
ASV11185	1	0.228902
ASV11186	3	0.109635
ASV11187	1	0.167117
ASV11188	3	0.98178
ASV11189	1	0.16216
ASV1119	1	0.162703
ASV11190	1	0.099969
ASV11191	1	0.533864
ASV11192	1	0.213834
ASV11193	1	0.310622
ASV11194	1	0.580503
ASV11195	1	0.169907
ASV11196	1	0.522213
ASV11197	1	0.207948
ASV11198	1	2.70042
ASV11199	1	0.083849
ASV112	1	0.65866
ASV1120	2	0.16647
ASV11200	1	0.298157
ASV11201	1	7.70484
ASV11202	1	0.209786
ASV11203	1	0.161845
ASV11204	1	0.238213
ASV11205	1	0.270112
ASV11206	1	0.514435
ASV11207	1	0.071526
ASV11208	1	0.217991
ASV11209	1	0.340903
ASV1121	1	0.221713
ASV11210	1	0.301908
ASV11211	1	0.315667
ASV11212	1	0.230521
ASV11213	1	0.21912
ASV11214	1	0.148122
ASV11215	1	0.338258
ASV11216	1	0.199563
ASV11217	3	0.248285
ASV11218	1	0.381328
ASV11219	1	0.781514
ASV1122	1	0.212755
ASV11220	3	0.165535
ASV11221	1	0.362347
ASV11222	1	0.393347
ASV11223	1	0.181627
ASV11224	1	0.064318
ASV11225	1	0.211383
ASV11226	1	0.352291
ASV11227	1	0.261168
ASV11228	1	0.577533
ASV11229	1	0.513794
ASV1123	1	0.34354
ASV11230	1	0.302505
ASV11231	1	0.825098
ASV11232	1	0.301018
ASV11233	1	0.610959
ASV11234	1	0.161917
ASV11235	1	0.392885
ASV11236	1	0.379333
ASV11237	1	0.546953
ASV11238	1	0.957991
ASV11239	3	0.132849
ASV1124	1	0.292796
ASV11240	1	0.229819
ASV11241	1	0.521573
ASV11242	1	0.015026
ASV11243	1	0.271915
ASV11244	1	0.095741
ASV11245	1	1.837
ASV11246	1	0.17122
ASV11247	1	0.09143
ASV11248	1	0.033952
ASV11249	1	0.483592
ASV1125	1	0.013727
ASV11250	1	1.76188
ASV11251	1	0.362347
ASV11252	1	0.602166
ASV11253	1	0.032741
ASV11254	1	0.190865
ASV11255	1	0.271311
ASV11256	1	1.69599
ASV11257	1	0.238213
ASV11258	1	1.77937
ASV11259	1	0.259538
ASV1126	1	0.278743
ASV11260	1	0.238213
ASV11261	1	0.691217
ASV11262	1	0.599839
ASV11263	1	0.130842
ASV11264	1	0.325546
ASV11265	1	0.100304
ASV11266	3	0.168385
ASV11267	1	0.429849
ASV11268	1	0.110827
ASV11269	1	0.167661
ASV1127	1	0.341369
ASV11270	1	0.265268
ASV11271	3	0.466287
ASV11272	1	0.084317
ASV11273	1	2.06454
ASV11274	1	0.631653
ASV11275	1	0.271781
ASV11276	1	0.158463
ASV11277	1	0.245819
ASV11278	1	0.188621
ASV11279	1	0.141029
ASV1128	1	0.240536
ASV11280	1	0.747474
ASV11281	1	0.677939
ASV11282	1	0.43903
ASV11283	1	0.69612
ASV11284	3	0.266188
ASV11285	2	0.26506
ASV11286	2	0.533393
ASV11287	1	0.437819
ASV11288	1	0.351966
ASV11289	1	0.06187
ASV1129	2	0.061127
ASV11290	1	0.283841
ASV11291	1	1.77937
ASV11292	1	0.094617
ASV11293	1	1.62679
ASV11294	1	0.292796
ASV11295	1	0.216275
ASV11296	1	1.40039
ASV11297	1	0.633408
ASV11298	1	1.62004
ASV11299	1	0.044775
ASV113	1	0.507893
ASV1130	1	0.428159
ASV11300	1	0.162703
ASV11301	2	0.428619
ASV11302	1	0.362619
ASV11303	1	0.810269
ASV11304	3	0.1759
ASV11305	1	1.77937
ASV11306	1	0.437339
ASV11307	1	0.042335
ASV11308	1	0.751752
ASV11309	1	0.350672
ASV1131	1	0.279015
ASV11310	1	0.087441
ASV11311	1	0.17854
ASV11312	1	0.378042
ASV11313	1	0.229211
ASV11314	1	0.17472
ASV11315	1	0.113179
ASV11316	1	0.496019
ASV11317	1	0.382099
ASV11318	1	0.21912
ASV11319	1	0.39894
ASV1132	1	1.66751
ASV11320	1	0.339936
ASV11321	1	0.557865
ASV11322	1	0.089555
ASV11323	1	0.105219
ASV11324	1	0.337938
ASV11325	1	0.174634
ASV11326	1	0.15887
ASV11327	3	0.096679
ASV11328	1	0.238213
ASV11329	1	0.28044
ASV1133	1	0.292796
ASV11330	1	0.515392
ASV11331	1	0.893191
ASV11332	1	0.177229
ASV11333	1	0.450355
ASV11334	1	0.058778
ASV11335	1	0.097928
ASV11336	1	0.047506
ASV11337	1	0.523261
ASV11338	1	0.182901
ASV11339	1	0.174003
ASV1134	1	0.071539
ASV11340	1	0.243382
ASV11341	1	0.64462
ASV11342	1	0.672873
ASV11343	1	0.019637
ASV11344	1	0.298545
ASV11345	1	0.135854
ASV11346	1	1.85995
ASV11347	1	1.88051
ASV11348	1	0.069573
ASV11349	1	0.37566
ASV1135	1	0.300932
ASV11350	1	0.915391
ASV11351	1	0.295054
ASV11352	3	0.224005
ASV11353	1	0.192031
ASV11354	1	0.371174
ASV11355	3	0.175299
ASV11356	1	0.340903
ASV11357	1	0.089497
ASV11358	1	0.39789
ASV11359	1	0.158025
ASV1136	1	0.114163
ASV11360	1	0.110161
ASV11361	2	0.152636
ASV11362	2	0.260102
ASV11363	1	1.69665
ASV11364	1	0.031667
ASV11365	1	0.293793
ASV11366	1	0.265268
ASV11367	1	0.202317
ASV11368	1	0.162703
ASV11369	1	0.016807
ASV1137	2	0.075434
ASV11370	1	0.776537
ASV11371	1	0.39006
ASV11372	1	0.30674
ASV11373	1	0.434627
ASV11374	1	0.20384
ASV11375	1	0.393471
ASV11376	1	0.121488
ASV11377	2	0.069609
ASV11378	3	0.079099
ASV11379	1	0.033391
ASV1138	1	0.17139
ASV11380	3	0.151751
ASV11381	1	0.704019
ASV11382	1	0.094171
ASV11383	1	0.618323
ASV11384	1	0.031073
ASV11385	1	0.00015
ASV11386	1	0.361286
ASV11387	2	0.128908
ASV11388	1	0.50062
ASV11389	1	0.881989
ASV11390	1	0.875905
ASV11391	2	0.519127
ASV11392	1	0.623624
ASV11393	3	0.059566
ASV11394	1	1.03613
ASV11395	1	0.709031
ASV11396	1	0.157711
ASV11397	2	0.84746
ASV11398	2	0.18014
ASV11399	1	0.514553
ASV114	1	0.764174
ASV1140	1	0.362553
ASV11400	2	0.428012
ASV11401	1	0.372059
ASV11402	1	1.4897
ASV11403	1	0.148886
ASV11404	1	7.20799
ASV11405	1	2.10083
ASV11406	1	2.32866
ASV11407	1	0.289534
ASV11408	1	0.309675
ASV11409	1	0.513359
ASV1141	1	0.121002
ASV11410	1	0.473179
ASV11411	1	0.133543
ASV11412	1	0.052047
ASV11413	1	0.467546
ASV11414	1	0.246856
ASV11415	2	0.228676
ASV11416	1	0.182881
ASV11417	2	0.11596
ASV11418	1	0.292796
ASV11419	2	0.168976
ASV1142	1	0.238213
ASV11421	1	0.651578
ASV11422	1	0.567386
ASV11423	1	0.201652
ASV11424	1	0.395792
ASV11425	1	0.529005
ASV11426	1	0.362347
ASV11427	1	0.362347
ASV11428	3	0.183095
ASV11429	1	0.135333
ASV1143	1	0.142107
ASV11430	1	0.347391
ASV11431	1	0.437819
ASV11432	1	0.340903
ASV11433	1	0.405279
ASV11434	1	1.10241
ASV11435	1	0.071019
ASV11436	1	0.312604
ASV11437	1	0.322745
ASV11438	1	0.720709
ASV11439	1	1.84629
ASV1144	1	0.493617
ASV11440	1	0.054438
ASV11441	1	0.096503
ASV11442	1	0.056478
ASV11443	1	0.602654
ASV11444	1	0.238213
ASV11445	1	0.271044
ASV11446	1	0.614705
ASV11447	1	1.74404
ASV11448	1	0.309001
ASV11449	1	0.179222
ASV1145	1	0.180482
ASV11450	1	0.230972
ASV11451	1	0.198
ASV11452	1	0.380943
ASV11453	1	0.685187
ASV11454	1	0.372059
ASV11455	1	0.806142
ASV11456	1	0.162239
ASV11457	1	0.203637
ASV11458	1	0.088343
ASV11459	1	0.852041
ASV1146	2	0.087648
ASV11460	3	0.110848
ASV11461	1	0.319681
ASV11462	1	0.20657
ASV11463	3	0.671424
ASV11464	3	0.069276
ASV11465	1	0.128825
ASV11466	1	0.340903
ASV11467	1	0.361347
ASV11468	1	0.433441
ASV11469	1	0.443254
ASV1147	3	0.129488
ASV11470	1	0.126003
ASV11471	1	0.059537
ASV11472	1	0.461583
ASV11473	1	1.68356
ASV11474	1	0.09436
ASV11475	1	2.35969
ASV11476	1	0.148127
ASV11477	1	0.253506
ASV11478	1	0.26663
ASV11479	1	0.061994
ASV1148	1	0.060461
ASV11480	1	0.127933
ASV11481	3	0.112359
ASV11482	1	0.050418
ASV11483	1	0.120616
ASV11484	2	0.128473
ASV11485	1	0.234362
ASV11486	3	0.084723
ASV11487	1	0.47821
ASV11488	1	0.381846
ASV11489	1	0.490926
ASV1149	1	0.493961
ASV11490	1	0.497553
ASV11491	1	0.786555
ASV11492	1	0.271144
ASV11493	1	0.386607
ASV11494	1	0.293059
ASV11495	1	0.709344
ASV11496	1	0.56835
ASV11497	1	2.09143
ASV11498	1	0.292796
ASV11499	1	0.176593
ASV115	2	0.044602
ASV1150	1	0.171789
ASV11500	1	0.221182
ASV11501	1	0.301246
ASV11502	1	0.20612
ASV11503	1	0.270754
ASV11504	1	0.483592
ASV11505	1	0.190648
ASV11506	1	0.161845
ASV11507	1	0.490177
ASV11508	1	0.373981
ASV11509	1	0.088724
ASV1151	2	0.079628
ASV11510	3	0.092573
ASV11511	1	0.198483
ASV11512	1	0.151992
ASV11513	1	0.348044
ASV11514	3	0.167214
ASV11515	1	0.624141
ASV11516	1	0.17413
ASV11517	1	0.390215
ASV11518	1	0.372059
ASV11519	4	0.107493
ASV1152	1	0.225996
ASV11520	3	0.07961
ASV11521	2	0.210636
ASV11522	1	0.257527
ASV11523	1	0.16433
ASV11524	1	0.193526
ASV11525	1	0.6115
ASV11526	2	0.062487
ASV11527	1	0.100312
ASV11528	1	0.28719
ASV11529	1	0.036674
ASV1153	1	0.311749
ASV11530	1	0.036753
ASV11531	3	0.178757
ASV11532	1	0.041302
ASV11533	2	0.122841
ASV11534	1	0.231478
ASV11535	1	0.146627
ASV11536	1	0.218894
ASV11537	1	0.376367
ASV11538	1	0.225044
ASV11539	1	0.132561
ASV1154	1	0.418446
ASV11540	1	0.325337
ASV11541	1	0.361193
ASV11542	2	0.262478
ASV11543	1	0.44323
ASV11544	1	0.321562
ASV11545	1	0.286545
ASV11546	1	0.165758
ASV11547	2	0.152345
ASV11548	1	0.771762
ASV11549	1	0.517643
ASV1155	1	0.278814
ASV11550	1	0.066648
ASV11551	2	0.869951
ASV11552	1	0.296685
ASV11553	1	0.062085
ASV11554	3	0.11003
ASV11555	1	0.515636
ASV11556	3	0.118933
ASV11557	4	0.27029
ASV11558	1	0.120045
ASV11559	1	0.318349
ASV1156	1	0.066536
ASV11560	1	0.067832
ASV11561	1	0.4055
ASV11562	1	0.931423
ASV11563	3	0.114811
ASV11564	3	0.12477
ASV11565	1	0.568937
ASV11566	1	0.034882
ASV11567	1	1.88886
ASV11568	2	0.52958
ASV11569	2	0.212909
ASV1157	3	0.083686
ASV11570	1	0.035389
ASV11571	1	0.20228
ASV11572	1	0.479992
ASV11573	1	0.182859
ASV11574	1	0.30432
ASV11575	1	0.483592
ASV11576	1	0.673539
ASV11577	1	0.08512
ASV11578	1	0.273789
ASV11579	1	0.362347
ASV1158	2	0.079238
ASV11580	1	0.074101
ASV11581	1	0.362347
ASV11582	1	0.068914
ASV11583	1	0.450355
ASV11584	1	0.073726
ASV11585	1	0.606845
ASV11586	3	0.118478
ASV11587	2	0.536833
ASV11588	1	0.240491
ASV11589	1	0.110525
ASV1159	3	0.123089
ASV11590	1	0.372259
ASV11591	1	0.353512
ASV11592	1	0.155808
ASV11593	1	0.411917
ASV11594	1	0.274494
ASV11595	1	1.76996
ASV11596	1	0.372059
ASV11597	1	0.032628
ASV11598	2	0.186876
ASV11599	1	0.117753
ASV116	1	0.081105
ASV1160	1	0.060797
ASV11600	1	1.66184
ASV11601	3	0.126152
ASV11602	1	0.31654
ASV11603	1	0.056833
ASV11604	1	0.195764
ASV11605	2	0.139046
ASV11606	1	0.287952
ASV11607	1	0.785819
ASV11608	1	0.534028
ASV11609	1	0.081743
ASV1161	1	0.263329
ASV11610	1	0.487144
ASV11611	1	0.229918
ASV11612	3	0.12866
ASV11613	1	6.63651
ASV11614	1	0.023306
ASV11615	1	0.362347
ASV11616	1	0.771755
ASV11617	1	0.170452
ASV11618	1	0.422381
ASV11619	3	0.076714
ASV1162	1	0.087353
ASV11620	1	0.920275
ASV11621	1	0.777612
ASV11622	1	0.351214
ASV11623	1	0.546627
ASV11624	1	0.782572
ASV11625	1	0.560042
ASV11626	1	0.347188
ASV11627	1	0.377215
ASV11628	1	0.423387
ASV11629	1	0.238213
ASV1163	1	0.557321
ASV11630	1	0.523756
ASV11631	1	1.77937
ASV11632	1	0.400522
ASV11633	1	0.23671
ASV11634	1	0.362347
ASV11635	1	0.778814
ASV11636	1	0.328262
ASV11637	1	0.279896
ASV11638	1	1.67173
ASV1164	1	0.045009
ASV11640	3	0.108092
ASV11641	1	1.01735
ASV11642	1	0.362347
ASV11643	1	0.422442
ASV11644	1	0.37743
ASV11645	1	1.07265
ASV11646	1	0.238213
ASV11647	1	0.238213
ASV11648	3	0.10407
ASV11649	3	0.159664
ASV1165	1	0.374596
ASV11650	1	1.72622
ASV11651	1	0.378072
ASV11652	1	0.915391
ASV11653	1	0.239722
ASV11654	1	0.532427
ASV11655	1	0.229184
ASV11656	1	0.006148
ASV11657	1	0.248519
ASV11658	1	0.223382
ASV11659	1	0.091172
ASV1166	1	0.176612
ASV11660	1	0.191921
ASV11661	1	0.186492
ASV11662	1	0.591696
ASV11663	1	0.494391
ASV11664	1	0.726101
ASV11665	1	0.100546
ASV11666	1	0.179395
ASV11667	1	0.328608
ASV11668	1	0.362347
ASV11669	1	0.414624
ASV1167	2	0.11534
ASV11670	1	0.270694
ASV11671	1	0.122658
ASV11672	1	0.686625
ASV11673	1	0.215339
ASV11674	1	0.238197
ASV11675	1	0.271915
ASV11676	2	0.132303
ASV11677	1	0.387477
ASV11678	3	0.129823
ASV11679	1	2.30128
ASV1168	1	0.340946
ASV11680	3	0.321941
ASV11681	2	0.287378
ASV11682	1	0.212956
ASV11683	3	0.466287
ASV11684	1	0.235442
ASV11685	1	0.725221
ASV11686	1	0.389105
ASV11687	1	0.483592
ASV11688	1	2.09929
ASV11689	1	0.549357
ASV1169	1	0.281197
ASV11690	1	0.296649
ASV11691	1	1.87326
ASV11692	1	0.503997
ASV11693	1	1.77413
ASV11694	1	0.062367
ASV11695	1	0.520761
ASV11696	1	0.372149
ASV11697	1	0.386962
ASV11698	1	0.26663
ASV11699	1	0.289212
ASV117	1	0.796353
ASV1170	1	0.370906
ASV11700	1	0.353463
ASV11701	1	0.142446
ASV11702	2	0.244363
ASV11703	1	0.452499
ASV11704	1	0.188637
ASV11705	1	0.174894
ASV11706	1	0.094804
ASV11707	1	0.075718
ASV11708	1	1.02768
ASV11709	1	0.583136
ASV1171	1	0.083642
ASV11710	2	0.059928
ASV11711	1	0.619182
ASV11712	1	0.183337
ASV11713	1	0.141633
ASV11714	1	0.362347
ASV11715	1	1.52466
ASV11716	1	0.272783
ASV11717	1	0.587569
ASV11718	3	0.092048
ASV11719	1	1.72219
ASV1172	4	0.269856
ASV11720	3	0.103811
ASV11721	1	0.297557
ASV11722	3	0.195016
ASV11723	1	0.112792
ASV11724	1	0.070369
ASV11725	1	0.205627
ASV11726	1	0.159468
ASV11727	1	0.256396
ASV11728	1	0.048113
ASV11729	1	0.131751
ASV1173	2	0.158405
ASV11730	1	0.290768
ASV11731	1	0.223037
ASV11732	1	0.310016
ASV11733	1	0.378522
ASV11734	1	0.086465
ASV11735	1	0.736007
ASV11736	3	0.13008
ASV11737	1	0.226109
ASV11738	1	0.361242
ASV11739	1	0.718962
ASV1174	1	0.549108
ASV11740	3	0.170671
ASV11741	1	0.362347
ASV11742	1	0.160148
ASV11743	2	0.103366
ASV11744	1	0.22649
ASV11745	1	0.206872
ASV11746	1	0.362347
ASV11747	1	0.326252
ASV11748	1	0.241899
ASV11749	1	0.273417
ASV1175	1	0.291207
ASV11750	1	0.235115
ASV11751	1	0.544132
ASV11752	1	0.170347
ASV11753	1	0.269427
ASV11754	1	0.386624
ASV11755	1	0.256374
ASV11756	1	0.043444
ASV11757	1	0.415575
ASV11758	1	0.05847
ASV11759	1	0.27767
ASV1176	3	0.110476
ASV11760	1	0.309582
ASV11761	10	19.5195
ASV11762	1	0.200721
ASV11763	3	0.16561
ASV11764	1	1.05052
ASV11765	5	0.075887
ASV11766	1	0.781181
ASV11767	1	0.152317
ASV11768	3	0.122846
ASV11769	1	0.354732
ASV1177	1	0.152132
ASV11770	1	1.14207
ASV11771	1	0.400048
ASV11772	3	0.133223
ASV11773	1	0.151835
ASV11774	1	0.6339
ASV11775	2	0.203661
ASV11776	1	0.437819
ASV11777	1	0.915391
ASV11778	2	0.061268
ASV11779	1	0.309027
ASV1178	2	0.493441
ASV11780	1	6.29935
ASV11781	3	0.44543
ASV11782	1	10.6343
ASV11783	1	1.68428
ASV11784	1	0.352501
ASV11785	1	0.055449
ASV11786	1	0.450355
ASV11787	1	0.092039
ASV11788	1	0.071799
ASV11789	3	0.154932
ASV1179	1	0.322321
ASV11790	3	0.132488
ASV11791	3	0.106646
ASV11792	1	0.483592
ASV11793	1	0.241688
ASV11794	1	0.0769
ASV11795	1	0.310016
ASV11796	1	0.578608
ASV11797	1	0.232876
ASV11798	1	0.362347
ASV11799	3	0.195016
ASV118	1	0.127933
ASV1180	1	0.12414
ASV11800	1	0.389572
ASV11801	1	0.915391
ASV11802	1	0.649424
ASV11803	1	1.72893
ASV11804	1	0.175193
[truncated: 23,555 more rows]
